# Supplementary material for: Consumption of Chokeberry Bio-Products Improves Specific Metabolic Parameters and Increases the Plasma Antioxidant Status
Source: Antioxidants (Basel). 2024 Jun 7;13(6):699. doi: 10.3390/antiox13060699 (PMC11200734; doi:10.3390/antiox13060699)
Supplement: Supplementary file 1 [file antioxidants-13-00699-s001.zip]

Archive with 1 entries (1 files):
- antioxidants-3011638-supplementary.pdf
